# Supplementary material for: Integrative Analysis of Human Macrophage Inflammatory Response Related to Mycobacterium tuberculosis Virulence
Source: Front Immunol. 2021 Jun 28;12:668060. doi: 10.3389/fimmu.2021.668060 (PMC8284339; doi:10.3389/fimmu.2021.668060)
Supplement: Supplementary file 2 [file Table_1.xlsx]

## Sheet: Sup. Table 1 
Sup. table 1 : list of the 184 host response related genes and the 6 endogenous controls included in the taqman assay cards used for qPCR quantification
TaqMan® Assay ID	Gene ID / alias ID	Gene description	Gene type
Hs00171072_m1	CCL1	C-C motif Chemokine Ligand 1	chemokine
Hs00234140_m1	CCL2	C-C motif Chemokine Ligand 2	chemokine
Hs04194942_s1	CCL3 / MIP1a	C-C motif Chemokine Ligand 3	chemokine
Hs04421399_gH	CCL4 / MIP1b	C-C motif Chemokine Ligand 4	chemokine
Hs00174575_m1	CCL5	C-C motif Chemokine Ligand 5	chemokine
Hs00171147_m1	CCL7	C-C motif Chemokine Ligand 7	chemokine
Hs00271615_m1	CCL8	C-C motif Chemokine Ligand 8	chemokine
Hs00237013_m1	CCL11	C-C motif Chemokine Ligand 11	chemokine
Hs00171074_m1	CCL17	C-C motif Chemokine Ligand 17	chemokine
Hs00171149_m1	CCL19	C-C motif Chemokine Ligand 19	chemokine
Hs01011368_m1	CCL20	C-C motif Chemokine Ligand 20	chemokine
Hs00171076_m1	CCL21	C-C motif Chemokine Ligand 21	chemokine
Hs00171080_m1	CCL22	C-C motif Chemokine Ligand 22	chemokine
Hs00171082_m1	CCL24	C-C motif Chemokine Ligand 24	chemokine
Hs00601975_m1	CXCL2	C-X-C motif Chemokine Ligand 2	chemokine
Hs00171061_m1	CXCL3	C-X-C motif Chemokine Ligand 3	chemokine
Hs00427220_g1	CXCL4	C-X-C motif Chemokine Ligand 4	chemokine
Hs00171085_m1	CXCL5	C-X-C motif Chemokine Ligand 5	chemokine
Hs00234077_m1	CXCL7 / PPBP	C-X-C motif Chemokine Ligand 7 / Pro-Platelet Basic Protein	chemokine
Hs00171065_m1	CXCL9	C-X-C motif Chemokine Ligand 9	chemokine
Hs00171042_m1	CXCL10	C-X-C motif Chemokine Ligand 10	chemokine
Hs00171138_m1	CXCL11	C-X-C motif Chemokine Ligand 11	chemokine
Hs03676656_mH	CXCL12 / SDF1	C-X-C motif Chemokine Ligand 12 / Stromal cell-Derived Factor 1	chemokine
Hs00171086_m1	CX3CL1	C-X3-C membrane-anchored Chemokine / Fractalkine	chemokine
Hs00174298_m1	CCR1	Chemokine (C-C motif) Receptor 1	Chemokine receptor
Hs00704702_s1	CCR2	Chemokine (C-C motif) Receptor 2	Chemokine receptor
Hs00266213_s1	CCR3	Chemokine (C-C motif) Receptor 3	Chemokine receptor
Hs00747615_s1	CCR4	Chemokine (C-C motif) Receptor 4	Chemokine receptor
Hs00152917_m1	CCR5	Chemokine (C-C motif) Receptor 5 (gene/pseudogene)	Chemokine receptor
Hs01890706_s1	CCR6	Chemokine (C-C motif) Receptor 6	Chemokine receptor
Hs01013469_m1	CCR7	Chemokine (C-C motif) Receptor 7	Chemokine receptor
Hs00174764_m1	CCR8	Chemokine (C-C motif) Receptor 8	Chemokine receptor
Hs01890924_s1	CCR9	Chemokine (C-C motif) Receptor 9	Chemokine receptor
Hs00664347_s1	CCRL1 / ACKR4	Chemokine (C-C motif) Receptor-like 1 / Atypical Chemokine Receptor 4	Chemokine receptor
Hs00243702_s1	CCRL2	Chemokine (C-C motif) Receptor-like 2	Chemokine receptor
Hs00174146_m1	CXCR1	Chemokine (C-X-C motif) Receptor 1	Chemokine receptor
Hs01011557_m1	CXCR2	Chemokine (C-X-C motif) Receptor 2	Chemokine receptor
Hs01847760_s1	CXCR3	Chemokine (C-X-C motif) Receptor 3	Chemokine receptor
Hs00607978_s1	CXCR4	Chemokine (C-X-C motif) Receptor 4	Chemokine receptor
Hs00540548_s1	CXCR5	Chemokine (C-X-C motif) Receptor 5	Chemokine receptor
Hs01890898_s1	CXCR6	Chemokine (C-X-C motif) Receptor 6	Chemokine receptor
Hs01922583_s1	CX3CR1	Chemokine (C-X3-C motif) Receptor 1	Chemokine receptor
Hs99999907_m1	B2M	Beta-2-Microglobulin	Endogenous control
Hs99999908_m1	GUSB	Beta-Glucuronidase	Endogenous control
Hs99999906_m1	PGK1	Phosphoglycerate kinase 1	Endogenous control
Hs99999904_m1	PPIA	Peptidylprolyl isomerase A	Endogenous control
Hs99999910_m1	TBP	TATA-Binding Protein	Endogenous control
Hs99999905_m1	GAPDH	Glyceraldehyde-3-Phosphate Dehydrogenase	Endogenous control
Hs00601677_g1	IFNL1 / IL29	Interferon Lamba 1 / Interleukin 29	Interferon
Hs00256882_s1	IFNA1	Interferon Alpha 1	Interferon
Hs00265051_s1	IFNA2	Interferon Alpha 2	Interferon
Hs01681284_sH	IFNA4	Interferon Alpha 4	Interferon
Hs00818220_s1	IFNA5	Interferon Alpha 5	Interferon
Hs00819627_s1	IFNA6	Interferon Alpha 6	Interferon
Hs01652729_s1	IFNA7	Interferon Alpha 7	Interferon
Hs00266883_s1	IFNA8	Interferon Alpha 8	Interferon
Hs03005057_sH	IFNA16	Interferon Alpha 16	Interferon
Hs01077958_s1	IFNB1	Interferon Beta 1	Interferon
Hs00703565_s1	IFNE	Interferon Epsilon	Interferon
Hs00989291_m1	IFNG	Interferon Gamma	Interferon
Hs00737883_m1	IFNK	Interferon Kappa	Interferon
Hs00958789_s1	IFNW1	Interferon Omega 1	Interferon
Hs01066116_m1	IFNAR1	Interferon (Alpha, Beta and Omega) Receptor 1	Interferon receptor
Hs00174198_m1	IFNAR2	Interferon (Alpha, Beta and Omega) Receptor 2	Interferon receptor
Hs00988304_m1	IFNGR1	Interferon Gamma Receptor 2 (Interferon Gamma transducer 1)	Interferon receptor
Hs00194264_m1	IFNGR2	Interferon Gamma Receptor 2 (Interferon Gamma transducer 1)	Interferon receptor
Hs00174122_m1	IL4	Interleukin 4	Interleukin
Hs00174200_m1	IL5	Interleukin 5	Interleukin
Hs00985639_m1	IL6	Interleukin 6	Interleukin
Hs00174202_m1	IL7	Interleukin 7	Interleukin
Hs00174103_m1	IL8 / CXCL8	Interleukin 8 / C-X-C motif Chemokine Ligand 8	Interleukin
Hs00914237_m1	IL9	Interleukin 9	Interleukin
Hs00174092_m1	IL1A	Interleukin 1 Alpha	Interleukin
Hs01555410_m1	IL1B	Interleukin 1 Beta	Interleukin
Hs00174117_m1	IL3	Interleukin 3	Interleukin
Hs00961622_m1	IL10	Interleukin 10	Interleukin
Hs00174148_m1	IL11	Interleukin 11	Interleukin
Hs01073447_m1	IL12A	Interleukin 12A	Interleukin
Hs01011518_m1	IL12B	Interleukin 12B	Interleukin
Hs00174379_m1	IL13	Interleukin 13	Interleukin
Hs01003716_m1	IL15	Interleukin 15	Interleukin
Hs00189606_m1	IL16	Interleukin 16	Interleukin
Hs00174383_m1	IL17A	Interleukin 17A	Interleukin
Hs00975262_m1	IL17B	Interleukin 17B	Interleukin
Hs00171163_m1	IL17C	Interleukin 17C	Interleukin
Hs00370528_m1	IL17D	Interleukin 17D	Interleukin
Hs00369400_m1	IL17F	Interleukin 17F	Interleukin
Hs01038788_m1	IL18	Interleukin 18	Interleukin
Hs00604657_m1	IL19	Interleukin 19	Interleukin
Hs00218888_m1	IL20	Interleukin 20	Interleukin
Hs00222327_m1	IL21	Interleukin 21	Interleukin
Hs01574154_m1	IL22	Interleukin 22	Interleukin
Hs00372324_m1	IL23A	Interleukin 23A	Interleukin
Hs01114274_m1	IL24	Interleukin 24	Interleukin
Hs00224471_m1	IL25	Interleukin 25	Interleukin
Hs00218189_m1	IL26	Interleukin 26	Interleukin
Hs00377366_m1	IL27	Interleukin 27	Interleukin
Hs00820125_g1	IL28A	Interleukin 28A	Interleukin
Hs00170403_m1	IL32	Interleukin 32	Interleukin
Hs01125943_m1	IL33	Interleukin 33	Interleukin
Hs01050926_m1	IL34	Interleukin 34	Interleukin
Hs01057148_m1	IL35 / EBI3	Interleukin 35 / Epstein-Barr virus Induced 3	Interleukin
Hs00367201_m1	IL37	Interleukin 37	Interleukin
Hs01064444_m1	AXL	AXL Receptor tyrosine kinase	Interleukin receptor
Hs00174705_m1	CD163	CD163 molecule	Interleukin receptor
Hs00991010_m1	IL1R1	Interleukin 1 Receptor, type I	Interleukin receptor
Hs00174759_m1	IL1R2	Interleukin 1 Receptor, type II	Interleukin receptor
Hs00370506_m1	IL1RAP	Interleukin 1 Receptor accessory protein-like 2	Interleukin receptor
Hs00213600_m1	IL1RAPL2	Interleukin 1 Receptor Accessory Protein Like 2	Interleukin receptor
Hs00545033_m1	IL1RL1 / IL33R	Interleukin 1 Receptor Like 1 / Interleukin 33 Receptor	Interleukin receptor
Hs00893626_m1	IL1RN	Interleukin 1 Receptor antagonist	Interleukin receptor
Hs00608141_m1	IL3RA	Interleukin 3 Receptor Alpha	Interleukin receptor
Hs00166237_m1	IL4R	Interleukin 4 Receptor Alpha	Interleukin receptor
Hs00602482_m1	IL5RA	Interleukin 5 Receptor	Interleukin receptor
Hs01075667_m1	IL6R	Interleukin 6 Receptor	Interleukin receptor
Hs00902334_m1	IL7R	Interleukin 7 Receptor	Interleukin receptor
Hs01108522_m1	IL9R	Interleukin 9 Receptor	Interleukin receptor
Hs00155485_m1	IL10RA	Interleukin 10 Receptor Alpha	Interleukin receptor
Hs00175123_m1	IL10RB	Interleukin 10 Receptor Beta	Interleukin receptor
Hs00234415_m1	IL11RA	Interleukin 11 Receptor Alpha	Interleukin receptor
Hs00538167_m1	IL12RB1	Interleukin 12 Receptor subunit Beta 1	Interleukin receptor
Hs01548202_m1	IL12RB2	Interleukin 12 Receptor subunit Beta 2	Interleukin receptor
Hs00152924_m1	IL13RA2	Interleukin 13 Receptor subunit Alpha 2	Interleukin receptor
Hs00542604_m1	IL15RA	Interleukin 15 Receptor Alpha	Interleukin receptor
Hs01064648_m1	IL17RA	Interleukin 17 Receptor Alpha	Interleukin receptor
Hs00218889_m1	IL17RB	Interleukin 17 Receptor Beta	Interleukin receptor
Hs00601694_g1	IL18BP	Interleukin 18 Binding Protein	Interleukin receptor
Hs00977691_m1	IL18R1	Interleukin 18 Receptor 1	Interleukin receptor
Hs00977695_m1	IL18RAP	Interleukin 18 Receptor accessory protein	Interleukin receptor
Hs00222310_m1	IL21R	Interleukin 21 Receptor	Interleukin receptor
Hs00222035_m1	IL22RA1	Interleukin 22 Receptor subunit Alpha 1	Interleukin receptor
Hs00364814_m1	IL22RA2	Interleukin 22 Receptor subunit Alpha 2	Interleukin receptor
Hs00332759_m1	IL23R	Interleukin 23 Receptor	Interleukin receptor
Hs00945029_m1	IL27RA	Interleukin 27 Receptor Alpha	Interleukin receptor
Hs00371172_m1	IL31RA	Interleukin 31 Receptor Alpha	Interleukin receptor
Hs00909276_m1	IL36 / IL1RL2	Interleukin 36 / Interleukin 1 Receptor Like 2	Interleukin receptor
Hs00222347_m1	SIGIRR	Single Immunoglobulin and toll-Interleukin 1 Receptor (TIR) domain	Toll like receptor
Hs00413978_m1	TLR1	Toll-Like Receptor 1	Toll like receptor
Hs00610101_m1	TLR2	Toll-Like Receptor 2	Toll like receptor
Hs01551078_m1	TLR3	Toll-Like Receptor 3	Toll like receptor
Hs01060206_m1	TLR4	Toll-Like Receptor 4	Toll like receptor
Hs00152825_m1	TLR5	Toll-Like Receptor 5	Toll like receptor
Hs00271977_s1	TLR6	Toll-Like Receptor 6	Toll like receptor
Hs01933259_s1	TLR7	Toll-Like Receptor 7	Toll like receptor
Hs00607866_mH	TLR8	Toll-Like Receptor 8	Toll like receptor
Hs00370913_s1	TLR9	Toll-Like Receptor 9	Toll like receptor
Hs01935337_s1	TLR10	Toll-Like Receptor 10	Toll like receptor
Hs01553188_m1	TOLLIP	Toll Interacting Protein	Toll like receptor
Hs04188773_g1	TNFSF1 / LTA	Tumor Necrosis Factor (Ligand) SuperFamily, member 1 / Lymphotoxin Alpha	Tumor necrosis factor superfamily
Hs00174128_m1	TNFSF2 / TNF	Tumor Necrosis Factor (Ligand) SuperFamily member 2	Tumor necrosis factor superfamily
Hs00242739_m1	TNFSF3 / LTB	Tumor Necrosis Factor (Ligand) SuperFamily, member 3 / Lymphotoxin Beta	Tumor necrosis factor superfamily
Hs00182411_m1	TNFSF4	Tumor Necrosis Factor (Ligand) FuperFamily member 4	Tumor necrosis factor superfamily
Hs00163934_m1	TNFSF5 / CD40L	Tumor Necrosis Factor (Ligand) FuperFamily member 5 / CD40 molecule Ligand	Tumor necrosis factor superfamily
Hs00181225_m1	TNFSF6 / FASLG	Tumor Necrosis Factor (Ligand) FuperFamily member 6 /FAS Ligand	Tumor necrosis factor superfamily
Hs00174297_m1	TNFSF7 / CD27L / CD70	Tumor Necrosis Factor (Ligand) SuperFamily, Member 7 / CD27 molecule Ligand / CD70 molecule	Tumor necrosis factor superfamily
Hs00174286_m1	TNFSF8	Tumor Necrosis Factor (Ligand) FuperFamily member 8	Tumor necrosis factor superfamily
Hs00169409_m1	TNFSF9	Tumor Necrosis Factor (Ligand) FuperFamily member 9	Tumor necrosis factor superfamily
Hs00234356_m1	TNFSF10	Tumor Necrosis Factor (Ligand) FuperFamily member 10	Tumor necrosis factor superfamily
Hs00243522_m1	TNFSF11	Tumor Necrosis Factor (Ligand) FuperFamily member 11	Tumor necrosis factor superfamily
Hs00387540_g1	TNFSF12 / TWEAK	Tumor Necrosis Factor (Ligand) FuperFamily member 12 / Tumor Necrosis Factor-like Weak inducer of apoptosis	Tumor necrosis factor superfamily
Hs00601664_g1	TNFSF13	Tumor Necrosis Factor (Ligand) FuperFamily member 13	Tumor necrosis factor superfamily
Hs00198106_m1	TNFSF13B / TNFSF20 / BAFF	Tumor Necrosis Factor (Ligand) FuperFamily member 13B / member 20 / B-cell Activating Factor	Tumor necrosis factor superfamily
Hs00542477_m1	TNFSF14	Tumor Necrosis Factor (Ligand) FuperFamily member 14	Tumor necrosis factor superfamily
Hs00270802_s1	TNFSF15	Tumor Necrosis Factor (Ligand) FuperFamily member 15	Tumor necrosis factor superfamily
Hs00183225_m1	TNFSF18 / GITRL	Tumor Necrosis Factor (Ligand) FuperFamily member 18 / Glucocorticoid‐Induced Tumor necrosis factor receptor family‐Related protein Ligand	Tumor necrosis factor superfamily
Hs00533568_g1	TNFRSF1A	Tumor Necrosis Factor (Receptor) SuperFamily, member 1A	Tumor necrosis factors receptor
Hs00153550_m1	TNFRSF1B	Tumor Necrosis Factor (Receptor) SuperFamily, member 1B	Tumor necrosis factors receptor
Hs00158922_m1	TNFRSF3 / LTBR	Tumor Necrosis Factor (Receptor) SuperFamily, member 3 / Lymphotoxin Beta Receptor	Tumor necrosis factors receptor
Hs00533968_m1	TNFRSF4 / OX40	Tumor Necrosis Factor (Receptor) SuperFamily, member 4	Tumor necrosis factors receptor
Hs00374176_m1	TNFRSF5 / CD40LG	Tumor Necrosis Factor (Receptor) SuperFamily member 5 / CD40 molecule Ligand	Tumor necrosis factors receptor
Hs00531110_m1	TNFRSF6 / FAS	Tumor Necrosis Factor (Receptor) SuperFamily member 6 /FAS cell surface death Receptor	Tumor necrosis factors receptor
Hs00386811_m1	TNFRSF7 / CD27	Tumor Necrosis Factor (Receptor) SuperFamily, member 7 / CD27 molecule	Tumor necrosis factors receptor
Hs00174277_m1	TNFRSF8 / CD30	Tumor Necrosis Factor (Receptor) SuperFamily, member 8 / CD30 molecule	Tumor necrosis factors receptor
Hs00155512_m1	TNFRSF9 / CD137 / 4-1BB	Tumor Necrosis Factor (Receptor) SuperFamily, member 9 / CD137 molecule / 4-1BB	Tumor necrosis factors receptor
Hs00269492_m1	TNFRSF10A / DR4 / TRAILR1 / CD261	Tumor Necrosis Factor (Receptor) SuperFamily, member 10A / Death Receptor 4 / TRAIL Receptor 1 / CD261 molecule	Tumor necrosis factors receptor
Hs00366278_m1	TNFRSF10B / DR5 / CD262	Tumor Necrosis Factor (Receptor) SuperFamily, member 10B / Death Receptor 5 / CD262 molecule	Tumor necrosis factors receptor
Hs00182570_m1	TNFRSF10C / DcR1 / CD263	Tumor Necrosis Factor (Receptor) SuperFamily, member 10C / Decoy Receptor 1 / CD263 molecule	Tumor necrosis factors receptor
Hs00174664_m1	TNFRSF10D / DcR / CD264	Tumor Necrosis Factor (Receptor) SuperFamily, member 10D / Decoy Receptor / CD264 molecule	Tumor necrosis factors receptor
Hs00921372_m1	TNFRSF11A / RANK / CD265	Tumor Necrosis Factor (Receptor) SuperFamily, member 11A / RANK / CD265 molecule	Tumor necrosis factors receptor
Hs00900358_m1	TNFRSF11B / OPG / RANKL	Tumor Necrosis Factor (Receptor) SuperFamily, member 11B / osteoprotegerin / RANK Ligand	Tumor necrosis factors receptor
Hs00959047_g1	TNFRSF12A / CD266 / TWEAKR	Tumor Necrosis Factor (Receptor) SuperFamily, member 12A / CD266 molecule / TWEAK Receptor	Tumor necrosis factors receptor
Hs00963364_m1	TNFRSF13B / CD267 / TACI	Tumor Necrosis Factor (Receptor) SuperFamily, member 13B / CD267 molecule / Transmembrane Activator and CAML Interactor	Tumor necrosis factors receptor
Hs00606874_g1	TNFRSF13C / CD268 / BAFFR	Tumor Necrosis Factor (Receptor) SuperFamily, member 13C / CD268 molecule / BAFF Receptor	Tumor necrosis factors receptor
Hs00998604_m1	TNFRSF14	Tumor Necrosis Factor (Receptor) SuperFamily, member 14	Tumor necrosis factors receptor
Hs00609976_m1	TNFRSF16 / P75NTR / CD271	Tumor Necrosis Factor (Receptor) SuperFamily, member 16 / p75 Neurotrophin Receptor / CD271 molecule	Tumor necrosis factors receptor
Hs00171292_m1	TNFRSF17 / BCMA / CD269	Tumor Necrosis Factor (Receptor) SuperFamily, member 17 / B-cell Maturation Antigen / CD269 molecule	Tumor necrosis factors receptor
Hs00188346_m1	TNFRSF18	Tumor Necrosis Factor (Receptor) SuperFamily, member 18	Tumor necrosis factors receptor
Hs00218634_m1	TNFRSF19	Tumor Necrosis Factor (Receptor) SuperFamily, member 19	Tumor necrosis factors receptor
Hs01560899_m1	TNFRSF21 / DR6	Tumor Necrosis Factor (Receptor) SuperFamily, member 21 / Death Receptor 6	Tumor necrosis factors receptor
Hs00600930_g1	TNFRSF25 / TRAMP / DR3	Tumor Necrosis Factor (Receptor) SuperFamily, member 25 / TRAMP Apotosis Mediating Receptor / Death Recpetor 3	Tumor necrosis factors receptor

## Sheet: Sup. table 2 
Sup. table 2 :
Gene	Gene description	H37Rv / Ctrl		M.marinum / Ctrl		HKMT/ Ctrl
		Fold change	Pvalue	Fold change	Pvalue	Fold change	Pvalue
Chemokines and chemokine recpetors
AXL	AXL receptor tyrosine kinase	2.87438	<0.001	3.77201	0.0144	0.691356	0.2972
CCL1	C-C motif chemokine ligand 1	9.43867	0.0107	8.8071	0.0505	23.1229	0.9972
CCL2	C-C motif chemokine ligand 2	86.2827	<0.001	30.9743	0.0018	14.5682	<0.001
CCL3	C-C motif chemokine ligand 3	12.6977	<0.001	10.9283	0.0054	6.90313	<0.001
CCL4	C-C motif chemokine ligand 4	191.473	<0.001	303.945	<0.001	106.91	<0.001
CCL5	C-C motif chemokine ligand 5	3.03406	0.0011	2.57101	0.0071	1.55294	0.0295
CCL7	C-C motif chemokine ligand 7	365.252	<0.001	78.8661	0.0251	8.02917	<0.001
CCL8	C-C motif chemokine ligand 8	100.357	<0.001	1118.75	0.0016	7.39474	0.0008
CCL17	C-C motif chemokine ligand 17	16.3853	0.0012	2.41273	0.1343	2.17762	0.2378
CCL19	C-C motif chemokine ligand 19	175.825	<0.001	272.794	0.0047	372.604	<0.001
CCL20	C-C motif chemokine ligand 20	33.4515	<0.001	20.1634	0.0009	33.766	<0.001
CCL21	C-C motif chemokine ligand 21	0.0161928	<0.001	0.255076	0.0026	0.261884	<0.001
CCL22	C-C motif chemokine ligand 22	1.69908	0.015	3.6833	0.0209	0.459536	0.0019
CCL24	C-C motif chemokine ligand 24	3.41054	0.0021	1.15295	0.4056	0.758121	0.5055
CCR2	chemokine (C-C motif) receptor 2	0.174585	0.0005	0.125463	0.0027	0.0889723	0.0067
CCR4	chemokine (C-C motif) receptor 4	5.92576	<0.001	2.56804	0.1045	1.01063	0.9894
CCR6	chemokine (C-C motif) receptor 6	8.56973	0.0005	1.74917	0.4185	0.85931	0.8848
CCR7	chemokine (C-C motif) receptor 7	9661.29	<0.001	198.73	0.0005	83.967	<0.001
CCR9	chemokine (C-C motif) receptor 9	5.8604	0.0016	1.24833	0.6023	0.899067	0.8855
CCRL2	chemokine (C-C motif) receptor-like 2	5.26433	<0.001	3.3504	0.0025	2.40036	0.0059
CD40	CD40 molecule, TNF receptor superfamily member 5	6.39082	<0.001	10.091	0.0005	7.18257	<0.001
CX3CR1	chemokine (C-X3-C motif) receptor 1	0.0916799	<0.001	0.0734548	0.0007	0.166143	<0.001
CXCL2	C-X-C motif chemokine ligand 2	81.2615	<0.001	23.1456	0.0031	23.7894	<0.001
CXCL3	C-X-C motif chemokine ligand 3	140.726	<0.001	40.0945	0.0011	41.0341	<0.001
CXCL5	C-X-C motif chemokine ligand 5	394.259	0.0008	9.62198	0.052	281.941	0.0038
CXCL8	C-X-C motif chemokine ligand 8	124.932	<0.001	0.807201	0.9521	22.2079	<0.001
CXCL9	C-X-C motif chemokine ligand 9	102.679	<0.001	583.936	0.0021	8.28499	0.0048
CXCL10	C-X-C motif chemokine ligand 10	67.6609	<0.001	448.822	<0.001	6.69345	<0.001
CXCL11	C-X-C motif chemokine ligand 11	147.033	<0.001	347.532	<0.001	5.47933	0.0011
CXCL12	C-X-C motif chemokine ligand 12	3.7633	0.0029	5.35913	<0.001	7.85031	0.0013
CXCR2	chemokine (C-X-C motif) receptor 2	0.159072	0.0007	0.175272	0.0012	0.176654	<0.001
PPBP (CXCL7)	pro-platelet basic protein	6.8602	0.0029	1.32225	0.5624	1.12369	0.7722
CXCR5	chemokine (C-X-C motif) receptor 5	3.42535	<0.001	1.67636	0.116	1.66469	0.1548
Interferons and interferon receptors
IFNA16	interferon alpha 16	21.0865	0.0035	2.46457	0.519	5.89912	0.3077
IFNA4	interferon alpha 4	25.7634	0.0038	2.42951	0.2349	1.98963	0.6357
IFNA7	interferon alpha 7	16.2318	0.0025	2.07868	0.1949	1.858	0.6819
IFNAR1	interferon (alpha, beta and omega) receptor 1	3.11126	<0.001	2.46913	0.0002	2.37265	0.0011
IFNB1	interferon beta 1	4.9726	0.0007	1.99677	0.0691	1.73929	0.4533
IFNG	interferon gamma	16.6217	0.0169	1.1829	0.9129	2.81425	0.2197
IFNGR2	interferon gamma receptor 2 (interferon gamma transducer 1)	3.44618	<0.001	4.55147	<0.001	4.14752	<0.001
IFNL1	interferon lambda 1	172.326	<0.001	12.3177	0.0453	7.33476	0.009
EBI3 (IL27)	Epstein-Barr virus induced 3	40.8708	<0.001	16.526	0.0064	44.0937	<0.001
Intereukines and interleukine receptors
IL10	interleukin 10	19.9837	<0.001	5.07708	0.001	7.55274	<0.001
IL10RA	interleukin 10 receptor, alpha	3.0887	<0.001	2.49263	<0.001	1.90594	0.0353
IL15	interleukin 15	10.9189	0.0012	7.28536	0.0006	1.22774	0.43
IL15RA	interleukin 15 receptor, alpha	37.3038	<0.001	15.952	0.0011	5.08853	<0.001
IL16	interleukin 16	0.418268	0.0014	0.316951	0.0077	0.790178	0.1403
IL18R1	interleukin 18 receptor 1	8.84738	<0.001	7.62463	<0.001	22.2233	<0.001
IL1B	interleukin 1 beta	83.8071	<0.001	34.8801	0.0036	43.2087	<0.001
IL1R1	interleukin 1 receptor, type I	24.0173	<0.001	2.73777	0.0037	2.82206	<0.001
IL1R2	interleukin 1 receptor, type II	67.837	<0.001	13.9417	0.0005	9.87821	0.001
IL1RN	interleukin 1 receptor antagonist	3.83639	<0.001	6.36135	0.0087	0.95694	0.8842
IL23A	interleukin 23 subunit alpha	26.96	<0.001	30.4141	<0.001	32.9225	0.0045
IL23R	interleukin 23 receptor	426.825	0.0046	8.63383	0.0322	3.47015	0.0572
IL24	interleukin 24	23.4457	0.0572	5.32212	0.2061	4.91435	0.0021
IL31RA	interleukin 31 receptor, alpha	1.54007	0.1024	5.73185	0.0009	0.397332	0.2305
IL32	interleukin 32	100.236	<0.001	22.2233	0.0061	78.2625	<0.001
IL33	interleukin 33	0.26398	0.0121	0.156258	0.0176	0.248488	0.0017
IL34	interleukin 34	73.3894	0.0041	2.368	0.1286	102.288	0.0037
IL5	interleukin 5	1.47887	0.8256	1.09987	0.954	14.4525	0.0237
IL6	interleukin 6	25.2945	<0.001	1.33886	0.8758	18.9002	<0.001
IL7	interleukin 7	39.5402	<0.001	20.6824	0.0008	11.5956	<0.001
IL7R	interleukin 7 receptor	37.8901	<0.001	27.4931	<0.001	4.70518	<0.001
Toll like receptors
TLR10	toll-like receptor 10	5.43395	0.0138	1.51152	0.4104	0.711902	0.6626
TLR3	toll-like receptor 3	5.22978	<0.001	2.76766	0.0546	0.936921	0.827
TLR5	toll-like receptor 5	3.06896	0.0008	0.615004	0.0039	1.34537	0.494
TLR7	toll-like receptor 7	0.20065	0.0007	0.779705	0.4552	0.646662	0.1953
TLR8	toll-like receptor 8	2.69774	0.0035	1.94936	0.0321	3.64584	0.0018
Cell death, TNF and TNF recpetor superfamily
FAS	Fas cell surface death receptor	5.6647	<0.001	2.69073	0.0618	3.75809	0.0021
FASLG	Fas ligand	0.629233	0.3387	0.154178	0.0895	0.443421	0.0033
LTA	lymphotoxin alpha	1.52124	0.0399	2.61474	0.1279	4.30869	0.0006
TNF	tumor necrosis factor	10.3496	<0.001	16.6179	<0.001	17.9076	0.0403
TNFRSF10B	tumor necrosis factor receptor superfamily, member 10b	2.23535	0.0158	2.41162	0.0044	4.49945	<0.001
TNFRSF11A	tumor necrosis factor receptor superfamily, member 11a, NFKB activator	0.638054	0.0276	0.667728	0.0197	0.217411	0.0026
TNFRSF12A	tumor necrosis factor receptor superfamily, member 12A	3.31211	<0.001	2.85799	0.0372	1.68646	0.1126
TNFRSF14	tumor necrosis factor receptor superfamily, member 14	8.82594	<0.001	2.35164	0.05	1.88198	0.0167
TNFRSF18	tumor necrosis factor receptor superfamily, member 18	32.8939	<0.001	4.55358	0.0054	4.82992	0.0224
TNFRSF1B	tumor necrosis factor receptor superfamily, member 1B	4.3749	0.0008	3.96046	0.0005	5.07884	<0.001
TNFRSF4	tumor necrosis factor receptor superfamily, member 4	4.2479	0.0115	0.792052	0.806	1.10726	0.7365
TNFRSF9	tumor necrosis factor receptor superfamily, member 9	52.1375	<0.001	6.36282	0.004	15.7197	<0.001
TNFSF10	tumor necrosis factor superfamily member 10	8.05564	<0.001	22.57	0.0023	0.653496	0.1692
TNFSF13B	tumor necrosis factor superfamily member 13b	5.79075	<0.001	15.8308	0.0013	1.19354	<0.001
TNFSF14	tumor necrosis factor superfamily member 14	1.19375	0.5574	0.145457	0.0088	0.233541	<0.001
TNFSF18	tumor necrosis factor superfamily member 18	1.6276	0.1719	5.17539	0.0466	1.69584	0.0164
TNFSF9	tumor necrosis factor superfamily member 9	3.64457	0.0031	0.912565	0.8383	1.07066	0.0016

## Sheet: Sup. table 3
Sup. table 3 : putative target genes of H37rv-miRNAs signature
ID Gene	ID Gene	Alias ID	ID miRNA									Mtb related reference
HSPA1B	Heat Shock Protein Family A (Hsp70) Member 1B	HSP72	hsa-miR-10b-5p	hsa-miR-130b-5p	hsa-miR-132-3p	hsa-miR-149-5p	hsa-miR-212-3p	hsa-miR-221-3p	hsa-miR-30d-5p	hsa-miR-425-3p	hsa-miR-455-3p	PMID: 23635526, PMID: 17346283
LDLR	Low Density Lipoprotein Receptor		hsa-miR-132-3p	hsa-miR-149-5p	hsa-miR-212-3p	hsa-miR-26b-3p	hsa-miR-27b-3p	hsa-miR-30a-5p	hsa-miR-30d-5p			PMID: 30219383, PMID: 22038107
NUFIP2	Nuclear FMR1 Interacting Protein 2		hsa-miR-10b-5p	hsa-miR-145-5p	hsa-miR-193a-3p	hsa-miR-221-3p	hsa-miR-27b-3p	hsa-miR-30a-5p	hsa-miR-455-3p
LIFR	Leukemia Inhibitory Factor Receptor	CD118	hsa-miR-132-3p	hsa-miR-212-3p	hsa-miR-26b-3p	hsa-miR-27b-3p	hsa-miR-30a-5p	hsa-miR-30d-5p
PGPEP1	Pyroglutamyl-Peptidase I	PGP-I	hsa-miR-19b-1-5p	hsa-miR-221-3p	hsa-miR-30a-5p	hsa-miR-30d-5p	hsa-miR-455-3p	hsa-miR-939-5p				PMID: 32553308
SMCHD1	Structural Maintenance Of Chromosomes Flexible Hinge Domain Containing 1		hsa-miR-10b-5p	hsa-miR-132-3p	hsa-miR-149-5p	hsa-miR-210-3p	hsa-miR-221-3p	hsa-miR-30a-5p
ZNF460	Zinc Finger Protein 460		hsa-miR-10b-5p	hsa-miR-27b-3p	hsa-miR-29a-5p	hsa-miR-30a-5p	hsa-miR-30d-5p	hsa-miR-425-3p
CDKN1A	Cyclin Dependent Kinase Inhibitor 1A	P21	hsa-miR-10b-5p	hsa-miR-132-3p	hsa-miR-145-5p	hsa-miR-146a-5p	hsa-miR-345-5p	hsa-miR-939-5p				PMID: 11677419, PMID: 28542477
ALG9	ALG9 Alpha-1,2-Mannosyltransferase	Mannosyltransferase	hsa-miR-130b-5p	hsa-miR-145-5p	hsa-miR-27b-3p	hsa-miR-30a-5p	hsa-miR-30d-5p					PMID: 17261566
DDAH1	Dimethylarginine Dimethylaminohydrolase 1		hsa-miR-193a-3p	hsa-miR-210-3p	hsa-miR-221-3p	hsa-miR-30a-5p	hsa-miR-30d-5p					PMID: 11964144, PMID: 15939292
E2F3	E2F Transcription Factor 3		hsa-miR-145-5p	hsa-miR-149-5p	hsa-miR-199b-5p	hsa-miR-210-3p	hsa-miR-221-3p
FANCF	FA Complementation Group F	FAF	hsa-miR-146a-5p	hsa-miR-19b-1-5p	hsa-miR-30a-5p	hsa-miR-30d-5p	hsa-miR-589-5p
FOXO1	Forkhead Box O1		hsa-miR-106b-3p	hsa-miR-130b-5p	hsa-miR-132-3p	hsa-miR-27b-3p	hsa-miR-941					PMID: 24205217, PMID: 30206971
HOOK3	Hook Microtubule Tethering Protein 3	HHK3	hsa-let-7e-3p	hsa-miR-132-3p	hsa-miR-17-3p	hsa-miR-181a-3p	hsa-miR-212-3p					PMID: 16874111
MIER3	Mesoderm Induction Early Response 1, Family Member 3		hsa-miR-181a-2-3p	hsa-miR-27b-3p	hsa-miR-30a-5p	hsa-miR-30d-5p	hsa-miR-455-3p					PMID: 16874111
MYC	MYC Proto-Oncogene		hsa-miR-145-5p	hsa-miR-19b-1-5p	hsa-miR-212-3p	hsa-miR-30d-5p	hsa-miR-455-3p					PMID: 21997212
OTUD4	OTU Domain-Containing Protein 4		hsa-miR-130b-5p	hsa-miR-27b-3p	hsa-miR-30a-5p	hsa-miR-30d-5p	hsa-miR-455-3p
PGM3	Phosphoglucomutase 3	AGM1	hsa-miR-193a-3p	hsa-miR-20a-3p	hsa-miR-30a-5p	hsa-miR-30d-5p	hsa-miR-455-3p
PMAIP1	Phorbol-12-Myristate-13-Acetate-Induced Protein 1	NOXA	hsa-miR-146a-5p	hsa-miR-193a-3p	hsa-miR-27b-3p	hsa-miR-29a-5p	hsa-miR-589-5p					PMID: 32114394
PPP3CB	Protein Phosphatase 3 Catalytic Subunit Beta		hsa-miR-10b-5p	hsa-miR-181a-2-3p	hsa-miR-29a-5p	hsa-miR-30a-5p	hsa-miR-30d-5p
PTPRF	Protein Tyrosine Phosphatase Receptor Type F		hsa-miR-221-3p	hsa-miR-425-3p	hsa-miR-455-3p	hsa-miR-149-5p	hsa-miR-30a-5p					PMID: 23707412
SESN2	Sestrin 2		hsa-miR-1184	hsa-miR-145-5p	hsa-miR-17-3p	hsa-miR-199b-5p	hsa-miR-425-3p					PMID: 31205582
SLC38A2	Solute Carrier Family 38 Member 2		hsa-miR-132-3p	hsa-miR-199b-5p	hsa-miR-212-3p	hsa-miR-30a-5p	hsa-miR-455-3p
STX16	Syntaxin 16		hsa-miR-1184	hsa-miR-17-3p	hsa-miR-30a-5p	hsa-miR-30d-5p	hsa-miR-455-3p					PMID:30886396
VMP1	Vacuole Membrane Protein 1	TMEM49	hsa-miR-132-3p	hsa-miR-181a-3p	hsa-miR-210-3p	hsa-miR-212-3p	hsa-miR-744-3p					PMID: 31914380
WNK1	WNK Lysine Deficient Protein Kinase 1	WNK1	hsa-miR-106b-3p	hsa-miR-130b-5p	hsa-miR-149-5p	hsa-miR-181a-2-3p	hsa-miR-27b-3p					PMID: 28282258
STAU1	Staufen Double-Stranded RNA Binding Protein 1	PPP1R150	hsa-miR-132-3p	hsa-miR-16-1-3p	hsa-miR-30a-5p	hsa-miR-30d-5p	hsa-miR-132-3p
ACSL4			hsa-miR-132-3p	hsa-miR-16-1-3p	hsa-miR-212-3p	hsa-miR-30a-5p
ACTB			hsa-miR-145-5p	hsa-miR-191-3p	hsa-miR-221-3p	hsa-miR-455-3p
AGO1			hsa-miR-149-5p	hsa-miR-212-3p	hsa-miR-30d-5p	hsa-miR-455-3p
AGO2			hsa-miR-221-3p	hsa-miR-30a-5p	hsa-miR-30d-5p	hsa-miR-939-5p
ANKRD28			hsa-miR-130b-5p	hsa-miR-132-3p	hsa-miR-145-5p	hsa-miR-221-3p
ARID3A			hsa-miR-130b-5p	hsa-miR-30a-5p	hsa-miR-30d-5p	hsa-miR-425-3p
ARL5C			hsa-miR-1184	hsa-miR-17-3p	hsa-miR-181a-2-3p	hsa-miR-455-3p
AVL9			hsa-miR-146a-5p	hsa-miR-30a-5p	hsa-miR-30d-5p	hsa-miR-455-3p
BAZ2A			hsa-miR-193a-3p	hsa-miR-27b-3p	hsa-miR-425-3p	hsa-miR-455-3p
BNIP3			hsa-miR-145-5p	hsa-miR-210-3p	hsa-miR-221-3p	hsa-miR-27b-3p
BRWD1			hsa-miR-132-3p	hsa-miR-16-1-3p	hsa-miR-212-3p	hsa-miR-221-3p
C6orf106			hsa-miR-10b-5p	hsa-miR-132-3p	hsa-miR-193a-3p	hsa-miR-212-3p
CCNA2			hsa-miR-132-3p	hsa-miR-146a-5p	hsa-miR-212-3p	hsa-miR-27b-3p
CD226			hsa-miR-132-3p	hsa-miR-16-1-3p	hsa-miR-212-3p	hsa-miR-744-3p
CPEB4			hsa-miR-145-5p	hsa-miR-27b-3p	hsa-miR-30a-5p	hsa-miR-30d-5p
CRK			hsa-miR-106b-3p	hsa-miR-10b-5p	hsa-miR-1184	hsa-miR-132-3p
DAZAP2			hsa-miR-27b-3p	hsa-miR-345-5p	hsa-miR-455-3p	hsa-miR-939-5p
EML4			hsa-miR-132-3p	hsa-miR-212-3p	hsa-miR-30a-5p	hsa-miR-30d-5p
ENTPD5			hsa-miR-130b-5p	hsa-miR-146a-5p	hsa-miR-455-3p	hsa-miR-589-5p
ESD			hsa-miR-146a-5p	hsa-miR-149-5p	hsa-miR-19b-1-5p	hsa-miR-589-5p
FAM208A			hsa-miR-10b-5p	hsa-miR-425-3p	hsa-miR-149-5p	hsa-miR-29a-5p
FEM1B			hsa-miR-10b-5p	hsa-miR-26b-3p	hsa-miR-27b-3p	hsa-miR-30d-5p
FOXN2			hsa-miR-27b-3p	hsa-miR-29a-5p	hsa-miR-30a-5p	hsa-miR-30d-5p
FSCN1			hsa-miR-145-5p	hsa-miR-17-3p	hsa-miR-221-3p	hsa-miR-30a-5p
FXR1			hsa-miR-132-3p	hsa-miR-149-5p	hsa-miR-212-3p	hsa-miR-30a-5p
GIGYF1			hsa-miR-149-5p	hsa-miR-20a-3p	hsa-miR-30a-5p	hsa-miR-30d-5p
GLUL			hsa-miR-1184	hsa-miR-149-5p	hsa-miR-455-3p	hsa-miR-744-3p
GXYLT2			hsa-miR-1179	hsa-miR-146a-5p	hsa-miR-455-3p	hsa-miR-939-5p
H6PD			hsa-miR-10b-5p	hsa-miR-29a-5p	hsa-miR-30a-5p	hsa-miR-30d-5p
IBA57			hsa-miR-1184	hsa-miR-149-5p	hsa-miR-455-3p	hsa-miR-744-3p
IREB2			hsa-miR-1179	hsa-miR-30a-5p	hsa-miR-30d-5p	hsa-miR-455-3p
KLHDC3			hsa-miR-149-5p	hsa-miR-181a-2-3p	hsa-miR-20a-3p	hsa-miR-27b-3p
KLHL15			hsa-miR-16-1-3p	hsa-miR-181a-2-3p	hsa-miR-19b-1-5p	hsa-miR-425-3p
KREMEN1			hsa-miR-145-5p	hsa-miR-149-5p	hsa-miR-30a-5p	hsa-miR-30d-5p
LCOR			hsa-miR-27b-3p	hsa-miR-30a-5p	hsa-miR-30d-5p	hsa-miR-455-3p
MAP1B			hsa-miR-17-3p	hsa-miR-132-3p	hsa-miR-27b-3p	hsa-miR-30d-5p
MAP3K3			hsa-miR-132-3p	hsa-miR-145-5p	hsa-miR-193a-3p	hsa-miR-19b-1-5p
MARCKSL1			hsa-miR-149-5p	hsa-miR-30a-5p	hsa-miR-30d-5p	hsa-miR-939-5p
MTRNR2L10			hsa-miR-10b-5p	hsa-miR-26b-3p	hsa-miR-30a-5p	hsa-miR-30d-5p
NAP1L1			hsa-miR-10b-5p	hsa-miR-132-3p	hsa-miR-30a-5p	hsa-miR-30d-5p
NF1			hsa-miR-10b-5p	hsa-miR-193a-3p	hsa-miR-20a-3p	hsa-miR-27b-3p
NOTCH1			hsa-miR-10b-5p	hsa-miR-27b-3p	hsa-miR-30a-5p	hsa-miR-30d-5p
NR2F6			hsa-miR-30a-5p	hsa-miR-30d-5p	hsa-miR-744-3p	hsa-miR-939-5p
PABPC1			hsa-miR-10b-5p	hsa-miR-149-5p	hsa-miR-17-3p	hsa-miR-30a-5p
PEG10			hsa-miR-221-3p	hsa-miR-27b-3p	hsa-miR-30a-5p	hsa-miR-30d-5p
PFAS			hsa-miR-10b-5p	hsa-miR-132-3p	hsa-miR-212-3p	hsa-miR-455-3p
PICALM			hsa-miR-1184	hsa-miR-17-3p	hsa-miR-30a-5p	hsa-miR-30d-5p
PLAGL2			hsa-miR-132-3p	hsa-miR-145-5p	hsa-miR-212-3p	hsa-miR-27b-3p
PLSCR1			hsa-miR-130b-5p	hsa-miR-132-3p	hsa-miR-30a-5p	hsa-miR-30d-5p
PPP1R15B			hsa-miR-10b-5p	hsa-miR-221-3p	hsa-miR-30a-5p	hsa-miR-30d-5p
RAB1A			hsa-miR-1184	hsa-miR-130b-5p	hsa-miR-17-3p	hsa-miR-221-3p
RB1			hsa-miR-132-3p	hsa-miR-149-5p	hsa-miR-212-3p	hsa-miR-221-3p
RNF11			hsa-miR-1184	hsa-miR-146a-5p	hsa-miR-17-3p	hsa-miR-199b-5p
RPLP0			hsa-miR-149-5p	hsa-miR-19b-1-5p	hsa-miR-221-3p	hsa-miR-30d-5p
SERPINC1			hsa-miR-130b-5p	hsa-miR-149-5p	hsa-miR-30a-5p	hsa-miR-30d-5p
SETD1B			hsa-miR-1179	hsa-miR-1184	hsa-miR-17-3p	hsa-miR-27b-3p
SF1			hsa-miR-1184	hsa-miR-17-3p	hsa-miR-21-3p	hsa-miR-221-3p
SIKE1			hsa-miR-146a-5p	hsa-miR-30a-5p	hsa-miR-30d-5p	hsa-miR-455-3p
SLC38A7			hsa-miR-19b-1-5p	hsa-miR-29a-5p	hsa-miR-30a-5p	hsa-miR-30d-5p
SOD2			hsa-miR-1179	hsa-miR-17-3p	hsa-miR-212-3p	hsa-miR-30a-5p
SRCAP			hsa-miR-130b-5p	hsa-miR-17-3p	hsa-miR-27b-3p	hsa-miR-939-5p
SRSF1			hsa-miR-10b-5p	hsa-miR-149-5p	hsa-miR-27b-3p	hsa-miR-455-3p
THBS1			hsa-miR-132-3p	hsa-miR-27b-3p	hsa-miR-30a-5p	hsa-miR-455-3p
TMEM109			hsa-miR-10b-5p	hsa-miR-1184	hsa-miR-130b-5p	hsa-miR-939-5p
TMEM167A			hsa-miR-130b-5p	hsa-miR-146a-5p	hsa-miR-27b-3p	hsa-miR-589-5p
TP53			hsa-miR-10b-5p	hsa-miR-221-3p	hsa-miR-30a-5p	hsa-miR-30d-5p
TP53INP1			hsa-miR-16-1-3p	hsa-miR-26b-3p	hsa-miR-27b-3p	hsa-miR-744-3p
TRIM23			hsa-miR-132-3p	hsa-miR-27b-3p	hsa-miR-30a-5p	hsa-miR-30d-5p
TSPAN6			hsa-miR-132-3p	hsa-miR-145-5p	hsa-miR-16-1-3p	hsa-miR-345-5p
TSPYL1			hsa-miR-16-1-3p	hsa-miR-27b-3p	hsa-miR-30a-5p	hsa-miR-30d-5p
TXNIP			hsa-miR-16-1-3p	hsa-miR-17-3p	hsa-miR-27b-3p	hsa-miR-455-3p
UBA1			hsa-miR-17-3p	hsa-miR-21-3p	hsa-miR-210-3p	hsa-miR-27b-3p
UBN2			hsa-miR-16-1-3p	hsa-miR-17-3p	hsa-miR-181a-2-3p	hsa-miR-221-3p
USP37			hsa-miR-130b-5p	hsa-miR-30a-5p	hsa-miR-30d-5p	hsa-miR-455-3p
VAV3			hsa-miR-130b-5p	hsa-miR-149-5p	hsa-miR-199b-5p	hsa-miR-425-3p
VGLL4			hsa-miR-1184	hsa-miR-145-5p	hsa-miR-17-3p	hsa-miR-455-3p
WEE1			hsa-miR-1179	hsa-miR-130b-5p	hsa-miR-221-3p	hsa-miR-27b-3p
XIAP			hsa-miR-10b-5p	hsa-miR-181a-2-3p	hsa-miR-29a-5p	hsa-miR-744-3p
YIPF4			hsa-miR-27b-3p	hsa-miR-345-5p	hsa-miR-744-3p	hsa-miR-939-5p
YWHAZ			hsa-miR-193a-3p	hsa-miR-30a-5p	hsa-miR-455-3p	hsa-miR-939-5p
ZFX			hsa-miR-130b-5p	hsa-miR-16-1-3p	hsa-miR-27b-3p	hsa-miR-455-3p
MAP1LC3B			hsa-miR-455-3p	hsa-miR-145-5p	hsa-miR-30a-5p	hsa-miR-455-3p
CCND1			hsa-miR-16-1-3p	hsa-miR-19b-1-5p	hsa-miR-21-3p
ABCC1			hsa-miR-145-5p	hsa-miR-199b-5p	hsa-miR-345-5p
ABHD17C			hsa-miR-145-5p	hsa-miR-26b-3p	hsa-miR-27b-3p
ABI2			hsa-miR-130b-5p	hsa-miR-193a-3p	hsa-miR-24-2-5p
ACTG1			hsa-miR-10b-5p	hsa-miR-149-5p	hsa-miR-221-3p
ALKBH4			hsa-miR-10b-5p	hsa-miR-132-3p	hsa-miR-212-3p
AMMECR1L			hsa-miR-21-3p	hsa-miR-221-3p	hsa-miR-29a-5p
AP1G1			hsa-miR-145-5p	hsa-miR-27b-3p	hsa-miR-939-5p
ARF6			hsa-miR-132-3p	hsa-miR-145-5p	hsa-miR-30a-5p
ARID1A			hsa-miR-181a-2-3p	hsa-miR-19b-1-5p	hsa-miR-221-3p
ARPP19			hsa-miR-181a-2-3p	hsa-miR-30a-5p	hsa-miR-30d-5p
ASB3			hsa-miR-193a-3p	hsa-miR-30a-5p	hsa-miR-30d-5p
ASXL2			hsa-miR-20a-3p	hsa-miR-221-3p	hsa-miR-26b-3p
ATG12			hsa-miR-1184	hsa-miR-17-3p	hsa-miR-30d-5p
ATP2A2			hsa-miR-221-3p	hsa-miR-30a-5p	hsa-miR-30d-5p
ATXN1			hsa-miR-16-1-3p	hsa-miR-221-3p	hsa-miR-455-3p
B4GALT5			hsa-miR-30a-5p	hsa-miR-30d-5p	hsa-miR-939-5p
BCL2L11			hsa-miR-10b-5p	hsa-miR-16-1-3p	hsa-miR-221-3p
BCL7B			hsa-miR-106b-3p	hsa-miR-146a-5p	hsa-miR-589-5p
BDNF			hsa-miR-132-3p	hsa-miR-210-3p	hsa-miR-30a-5p
CBS			hsa-miR-106b-3p	hsa-miR-149-5p	hsa-miR-939-5p
CCNB1			hsa-miR-132-3p	hsa-miR-212-3p	hsa-miR-455-3p
CDK12			hsa-miR-10b-5p	hsa-miR-130b-5p	hsa-miR-193a-3p
CERK			hsa-miR-16-1-3p	hsa-miR-19b-1-5p	hsa-miR-455-3p
CLCC1			hsa-miR-30a-5p	hsa-miR-30d-5p	hsa-miR-455-3p
CLSTN1			hsa-miR-455-3p	hsa-miR-939-5p	hsa-miR-941
CREG1			hsa-miR-30a-5p	hsa-miR-30d-5p	hsa-miR-941
CSNK1G3			hsa-miR-20a-3p	hsa-miR-30a-5p	hsa-miR-744-3p
CSRNP3			hsa-miR-10b-5p	hsa-miR-130b-5p	hsa-miR-145-5p
CTC1			hsa-miR-106b-3p	hsa-miR-181a-3p	hsa-miR-193a-3p
CTNND1			hsa-miR-145-5p	hsa-miR-27b-3p	hsa-miR-30a-5p
CYP1B1			hsa-miR-181a-2-3p	hsa-miR-221-3p	hsa-miR-27b-3p
CYP20A1			hsa-miR-132-3p	hsa-miR-212-3p	hsa-miR-24-2-5p
CYR61			hsa-miR-20a-3p	hsa-miR-29a-5p	hsa-miR-455-3p
DCTN4			hsa-miR-149-5p	hsa-miR-30a-5p	hsa-miR-30d-5p
DCTN5			hsa-miR-130b-5p	hsa-miR-149-5p	hsa-miR-193a-3p
DCUN1D1			hsa-miR-16-1-3p	hsa-miR-30a-5p	hsa-miR-30d-5p
DYNC1H1			hsa-miR-149-5p	hsa-miR-221-3p	hsa-miR-455-3p
EEF1A1			hsa-miR-221-3p	hsa-miR-30a-5p	hsa-miR-455-3p
EGFR			hsa-miR-145-5p	hsa-miR-146a-5p	hsa-miR-30a-5p
EIF1AX			hsa-miR-1184	hsa-miR-17-3p	hsa-miR-345-5p
EIF2S3			hsa-miR-132-3p	hsa-miR-16-1-3p	hsa-miR-212-3p
ELOVL5			hsa-miR-24-2-5p	hsa-miR-30a-5p	hsa-miR-30d-5p
EP300			hsa-miR-132-3p	hsa-miR-130b-5p	hsa-miR-149-5p
ERBB4			hsa-miR-145-5p	hsa-miR-146a-5p	hsa-miR-221-3p
ERLIN1			hsa-miR-10b-5p	hsa-miR-30a-5p	hsa-miR-30d-5p
ETS1			hsa-miR-145-5p	hsa-miR-19b-1-5p	hsa-miR-221-3p
FAM217B			hsa-miR-16-1-3p	hsa-miR-27b-3p	hsa-miR-744-3p
FBXL20			hsa-miR-1184	hsa-miR-17-3p	hsa-miR-26b-3p
FOXN3			hsa-miR-16-1-3p	hsa-miR-210-3p	hsa-miR-29a-5p
FOXO3			hsa-miR-1179	hsa-miR-221-3p	hsa-miR-210-3p
FYCO1			hsa-miR-19b-1-5p	hsa-miR-30a-5p	hsa-miR-30d-5p
FZD2			hsa-miR-10b-5p	hsa-miR-130b-5p	hsa-miR-455-3p
FZD6			hsa-miR-132-3p	hsa-miR-145-5p	hsa-miR-212-3p
G3BP1			hsa-miR-1184	hsa-miR-30a-5p	hsa-miR-941
GAPDH			hsa-miR-106b-3p	hsa-miR-149-5p	hsa-miR-17-3p
GATA6			hsa-miR-199b-5p	hsa-miR-425-3p	hsa-miR-744-3p
GATAD2B			hsa-miR-221-3p	hsa-miR-29a-5p	hsa-miR-30a-5p
GCN1L1			hsa-miR-149-5p	hsa-miR-221-3p	hsa-miR-425-3p
GCSAM			hsa-miR-27b-3p	hsa-miR-30a-5p	hsa-miR-30d-5p
GID4			hsa-miR-132-3p	hsa-miR-19b-1-5p	hsa-miR-212-3p
GNAI2			hsa-miR-30d-5p	hsa-miR-455-3p	hsa-miR-939-5p
GNL3L			hsa-miR-132-3p	hsa-miR-455-3p	hsa-miR-589-5p
GNPNAT1			hsa-miR-16-1-3p	hsa-miR-27b-3p	hsa-miR-455-3p
GRINA			hsa-miR-106b-3p	hsa-miR-10b-5p	hsa-miR-939-5p
GSR			hsa-miR-10b-5p	hsa-miR-17-3p	hsa-miR-744-3p
GTF2E2			hsa-miR-19b-1-5p	hsa-miR-30a-5p	hsa-miR-30d-5p
GXYLT1			hsa-miR-193a-3p	hsa-miR-30a-5p	hsa-miR-30d-5p
HECTD1			hsa-miR-210-3p	hsa-miR-221-3p	hsa-miR-30a-5p
HIF1A			hsa-miR-106b-3p	hsa-miR-199b-5p	hsa-miR-210-3p
HNRNPA1			hsa-miR-1179	hsa-miR-149-5p	hsa-miR-30a-5p
HNRNPF			hsa-miR-10b-5p	hsa-miR-16-1-3p	hsa-miR-27b-3p
HOXA10			hsa-miR-149-5p	hsa-miR-27b-3p	hsa-miR-29a-5p
ICAM1			hsa-miR-146a-5p	hsa-miR-17-3p	hsa-miR-221-3p
IKZF2			hsa-miR-130b-5p	hsa-miR-30a-5p	hsa-miR-30d-5p
JMY			hsa-miR-130b-5p	hsa-miR-16-1-3p	hsa-miR-27b-3p
KBTBD6			hsa-miR-10b-5p	hsa-miR-30a-5p	hsa-miR-30d-5p
KCTD15			hsa-miR-146a-5p	hsa-miR-345-5p	hsa-miR-589-5p
KDELR1			hsa-miR-1184	hsa-miR-17-3p	hsa-miR-744-3p
KDM5C			hsa-miR-132-3p	hsa-miR-212-3p	hsa-miR-425-3p
KMT2A			hsa-miR-130b-5p	hsa-miR-193a-3p	hsa-miR-27b-3p
KPNA1			hsa-miR-132-3p	hsa-miR-212-3p	hsa-miR-30a-5p
KPNA6			hsa-miR-221-3p	hsa-miR-30a-5p	hsa-miR-30d-5p
KPNB1			hsa-miR-149-5p	hsa-miR-30d-5p	hsa-miR-455-3p
LCLAT1			hsa-miR-21-3p	hsa-miR-30a-5p	hsa-miR-30d-5p
LHFPL2			hsa-miR-221-3p	hsa-miR-30a-5p	hsa-miR-30d-5p
LPCAT1			hsa-miR-27b-3p	hsa-miR-30a-5p	hsa-miR-30d-5p
LRRFIP1			hsa-miR-130b-5p	hsa-miR-149-5p	hsa-miR-30a-5p
LSM14A			hsa-miR-30a-5p	hsa-miR-1184	hsa-miR-16-1-3p
MAPK8			hsa-miR-193a-3p	hsa-miR-30a-5p	hsa-miR-30d-5p
MARCH6			hsa-miR-29a-5p	hsa-miR-30a-5p	hsa-miR-30d-5p
MAT2A			hsa-miR-21-3p	hsa-miR-221-3p	hsa-miR-30a-5p
MED29			hsa-miR-30a-5p	hsa-miR-30d-5p	hsa-miR-744-3p
METTL7A			hsa-miR-10b-5p	hsa-miR-146a-5p	hsa-miR-589-5p
MIB1			hsa-miR-210-3p	hsa-miR-30a-5p	hsa-miR-30d-5p
MRE11A			hsa-miR-130b-5p	hsa-miR-210-3p	hsa-miR-30a-5p
MRO			hsa-miR-30a-5p	hsa-miR-30d-5p	hsa-miR-455-3p
MRPS14			hsa-miR-10b-5p	hsa-miR-27b-3p	hsa-miR-455-3p
MRS2			hsa-miR-1184	hsa-miR-17-3p	hsa-miR-26b-3p
MTPN			hsa-miR-130b-5p	hsa-miR-20a-3p	hsa-miR-29a-5p
MYLIP			hsa-miR-221-3p	hsa-miR-30a-5p	hsa-miR-30d-5p
MYLK			hsa-miR-146a-5p	hsa-miR-181a-2-3p	hsa-miR-589-5p
N4BP2			hsa-miR-130b-5p	hsa-miR-30a-5p	hsa-miR-30d-5p
NDUFB5			hsa-miR-10b-5p	hsa-miR-221-3p	hsa-miR-29a-5p
NDUFV3			hsa-miR-17-3p	hsa-miR-29a-5p	hsa-miR-30a-5p
NEURL1B			hsa-miR-16-1-3p	hsa-miR-26b-3p	hsa-miR-27b-3p
NLRC5			hsa-miR-1184	hsa-miR-149-5p	hsa-miR-17-3p
NPTX1			hsa-miR-10b-5p	hsa-miR-149-5p	hsa-miR-210-3p
NR1D2			hsa-miR-132-3p	hsa-miR-145-5p	hsa-miR-27b-3p
NRBP1			hsa-miR-27b-3p	hsa-miR-30a-5p	hsa-miR-30d-5p
OLFML2A			hsa-miR-132-3p	hsa-miR-146a-5p	hsa-miR-212-3p
OSBPL8			hsa-miR-132-3p	hsa-miR-149-5p	hsa-miR-30a-5p
PANK3			hsa-miR-1184	hsa-miR-199b-5p	hsa-miR-221-3p
PARD6B			hsa-miR-1179	hsa-miR-146a-5p	hsa-miR-589-5p
PAWR			hsa-miR-1179	hsa-miR-30a-5p	hsa-miR-30d-5p
PDCD10			hsa-miR-26b-3p	hsa-miR-30a-5p	hsa-miR-30d-5p
PER2			hsa-miR-30a-5p	hsa-miR-30d-5p	hsa-miR-425-3p
PIK3C2B			hsa-miR-130b-5p	hsa-miR-30a-5p	hsa-miR-30d-5p
PKM			hsa-miR-17-3p	hsa-miR-221-3p	hsa-miR-30a-5p
PLXND1			hsa-miR-1184	hsa-miR-199b-5p	hsa-miR-27b-3p
PPP1R11			hsa-miR-146a-5p	hsa-miR-26b-3p	hsa-miR-589-5p
PPP1R12A			hsa-miR-1179	hsa-miR-30a-5p	hsa-miR-30d-5p
PPP1R2			hsa-miR-210-3p	hsa-miR-30a-5p	hsa-miR-30d-5p
PRIM1			hsa-miR-130b-5p	hsa-miR-21-3p	hsa-miR-30a-5p
PRKAR1A			hsa-miR-24-2-5p	hsa-miR-30a-5p	hsa-miR-30d-5p
PSAP			hsa-miR-149-5p	hsa-miR-210-3p	hsa-miR-27b-3p
PTAR1			hsa-miR-210-3p	hsa-miR-30a-5p	hsa-miR-30d-5p
PTPLAD1			hsa-miR-132-3p	hsa-miR-20a-3p	hsa-miR-29a-5p
RAC1			hsa-miR-146a-5p	hsa-miR-425-3p	hsa-miR-939-5p
RASGRP3			hsa-miR-30a-5p	hsa-miR-30d-5p	hsa-miR-455-3p
RBM33			hsa-miR-106b-3p	hsa-miR-20a-3p	hsa-miR-221-3p
RCC1			hsa-miR-149-5p	hsa-miR-199b-5p	hsa-miR-941
RGS6			hsa-miR-130b-5p	hsa-miR-27b-3p	hsa-miR-939-5p
RPL15			hsa-miR-149-5p	hsa-miR-20a-3p	hsa-miR-221-3p
RPS15A			hsa-miR-10b-5p	hsa-miR-27b-3p	hsa-miR-455-3p
RREB1			hsa-miR-145-5p	hsa-miR-27b-3p	hsa-miR-30d-5p
RRM2			hsa-miR-149-5p	hsa-miR-30a-5p	hsa-miR-30d-5p
RRP36			hsa-miR-130b-5p	hsa-miR-30a-5p	hsa-miR-744-3p
RRP7A			hsa-miR-149-5p	hsa-miR-455-3p	hsa-miR-941
RUNX1			hsa-miR-1179	hsa-miR-221-3p	hsa-miR-27b-3p
SBF1			hsa-miR-149-5p	hsa-miR-30a-5p	hsa-miR-30d-5p
SBNO1			hsa-miR-19b-1-5p	hsa-miR-455-3p	hsa-miR-744-3p
SCD			hsa-miR-149-5p	hsa-miR-30a-5p	hsa-miR-455-3p
SEC61A2			hsa-miR-181a-2-3p	hsa-miR-30a-5p	hsa-miR-30d-5p
SEMA6A			hsa-miR-27b-3p	hsa-miR-30a-5p	hsa-miR-30d-5p
SERPINE1			hsa-miR-145-5p	hsa-miR-30a-5p	hsa-miR-30d-5p
SERPINH1			hsa-miR-149-5p	hsa-miR-199b-5p	hsa-miR-221-3p
SETD3			hsa-miR-30a-5p	hsa-miR-30d-5p	hsa-miR-455-3p
SF3A1			hsa-miR-130b-5p	hsa-miR-19b-1-5p	hsa-miR-744-3p
SF3B3			hsa-miR-221-3p	hsa-miR-30a-5p	hsa-miR-345-5p
SFRP1			hsa-miR-10b-5p	hsa-miR-146a-5p	hsa-miR-939-5p
SFXN1			hsa-miR-27b-3p	hsa-miR-30a-5p	hsa-miR-30d-5p
SH3PXD2A			hsa-miR-130b-5p	hsa-miR-30a-5p	hsa-miR-30d-5p
SHCBP1			hsa-miR-146a-5p	hsa-miR-455-3p	hsa-miR-589-5p
SIX4			hsa-miR-149-5p	hsa-miR-30a-5p	hsa-miR-30d-5p
SKI			hsa-miR-149-5p	hsa-miR-221-3p	hsa-miR-455-3p
SLC25A32			hsa-miR-132-3p	hsa-miR-212-3p	hsa-miR-455-3p
SLC26A2			hsa-miR-145-5p	hsa-miR-199b-5p	hsa-miR-27b-3p
SLC7A5			hsa-miR-193a-3p	hsa-miR-30a-5p	hsa-miR-30d-5p
SLC9A3R2			hsa-miR-30a-5p	hsa-miR-345-5p	hsa-miR-939-5p
SMAD1			hsa-miR-21-3p	hsa-miR-30a-5p	hsa-miR-30d-5p
SMAD4			hsa-miR-145-5p	hsa-miR-146a-5p	hsa-miR-27b-3p
SMN1			hsa-miR-132-3p	hsa-miR-146a-5p	hsa-miR-30a-5p
SOCS1			hsa-miR-221-3p	hsa-miR-30a-5p	hsa-miR-30d-5p
SOCS3			hsa-miR-221-3p	hsa-miR-30a-5p	hsa-miR-30d-5p
SON			hsa-miR-10b-5p	hsa-miR-30a-5p	hsa-miR-455-3p
SOX11			hsa-miR-145-5p	hsa-miR-21-3p	hsa-miR-221-3p
SOX4			hsa-miR-21-3p	hsa-miR-30a-5p	hsa-miR-30d-5p
SP1			hsa-miR-145-5p	hsa-miR-149-5p	hsa-miR-27b-3p
SRPX2			hsa-miR-145-5p	hsa-miR-19b-1-5p	hsa-miR-29a-5p
STAG1			hsa-miR-132-3p	hsa-miR-149-5p	hsa-miR-212-3p
STMN1			hsa-miR-132-3p	hsa-miR-210-3p	hsa-miR-221-3p
TBC1D10B			hsa-miR-149-5p	hsa-miR-30a-5p	hsa-miR-30d-5p
TFDP2			hsa-miR-130b-5p	hsa-miR-199b-5p	hsa-miR-455-3p
TFRC			hsa-miR-130b-5p	hsa-miR-17-3p	hsa-miR-210-3p
THBS2			hsa-miR-130b-5p	hsa-miR-27b-3p	hsa-miR-939-5p
TMCO1			hsa-miR-130b-5p	hsa-miR-30a-5p	hsa-miR-744-3p
TMED10			hsa-miR-1184	hsa-miR-17-3p	hsa-miR-30a-5p
TMED5			hsa-miR-10b-5p	hsa-miR-27b-3p	hsa-miR-30a-5p
TMEM101			hsa-miR-10b-5p	hsa-miR-146a-5p	hsa-miR-589-5p
TMEM59			hsa-miR-149-5p	hsa-miR-19b-1-5p	hsa-miR-30a-5p
TMPPE			hsa-miR-17-3p	hsa-miR-193a-3p	hsa-miR-455-3p
TNFRSF13C			hsa-miR-199b-5p	hsa-miR-345-5p	hsa-miR-455-3p
TNPO3			hsa-miR-149-5p	hsa-miR-210-3p	hsa-miR-30a-5p
TRAF6			hsa-miR-146a-5p	hsa-miR-455-3p	hsa-miR-939-5p
TRIM28			hsa-miR-149-5p	hsa-miR-221-3p	hsa-miR-30a-5p
TRUB2			hsa-miR-27b-3p	hsa-miR-455-3p	hsa-miR-744-3p
TWSG1			hsa-miR-106b-3p	hsa-miR-149-5p	hsa-miR-21-3p
TXNDC5			hsa-miR-27b-3p	hsa-miR-30a-5p	hsa-miR-30d-5p
UBE2G1			hsa-miR-1184	hsa-miR-17-3p	hsa-miR-27b-3p
UBE2H			hsa-miR-1184	hsa-miR-17-3p	hsa-miR-30a-5p
UBXN2A			hsa-miR-132-3p	hsa-miR-145-5p	hsa-miR-212-3p
UGDH			hsa-miR-10b-5p	hsa-miR-149-5p	hsa-miR-30a-5p
UHRF1			hsa-miR-10b-5p	hsa-miR-146a-5p	hsa-miR-221-3p
UHRF1BP1			hsa-miR-21-3p	hsa-miR-30a-5p	hsa-miR-30d-5p
UTP15			hsa-miR-145-5p	hsa-miR-146a-5p	hsa-miR-30a-5p
XPO1			hsa-miR-17-3p	hsa-miR-30a-5p	hsa-miR-30d-5p
XPO5			hsa-miR-1184	hsa-miR-425-3p	hsa-miR-744-3p
YWHAE			hsa-miR-149-5p	hsa-miR-221-3p	hsa-miR-30a-5p
ZBTB8B			hsa-miR-130b-5p	hsa-miR-20a-3p	hsa-miR-455-3p
ZDHHC6			hsa-miR-1184	hsa-miR-17-3p	hsa-miR-19b-1-5p
ZFP1			hsa-miR-199b-5p	hsa-miR-221-3p	hsa-miR-27b-3p
ZNF117			hsa-miR-146a-5p	hsa-miR-199b-5p	hsa-miR-455-3p
ZNF260			hsa-miR-146a-5p	hsa-miR-425-3p	hsa-miR-589-5p
ZNF280B			hsa-miR-10b-5p	hsa-miR-132-3p	hsa-miR-212-3p
ZNF384			hsa-miR-193a-3p	hsa-miR-19b-1-5p	hsa-miR-27b-3p
ZNF557			hsa-miR-130b-5p	hsa-miR-17-3p	hsa-miR-191-3p
ZNF749			hsa-miR-16-1-3p	hsa-miR-455-3p	hsa-miR-941
ZNF793			hsa-miR-130b-5p	hsa-miR-21-3p	hsa-miR-26b-3p
ZWINT			hsa-miR-1179	hsa-miR-149-5p	hsa-miR-24-2-5p

## Sheet: Sup. Table 4 
Sup.Table 4: Gene ontology analysis of the 362 H37Rv-related miRNAs target genes using the Enrichr software (http://amp.pharm.mssm.edu/Enrichr).
pathway name	Adjusted P-value	Enrich Combined Score	Genes
Bladder cancer	1.1E-5	232.849	RB1, CDKN1A, CCND1, MYC, E2F3, THBS1, TP53, EGFR
Cell cycle	3.2E-7	180.158	RB1, YWHAE, SMAD4, CDKN1A, YWHAZ, CCNA2, CCNB1, STAG1, WEE1, CCND1, TFDP2, MYC, EP300, E2F3, TP53
p53 signaling pathway	6.2E-5	117.562	CDKN1A, CCNB1, RRM2, CCND1, SERPINE1, SESN2, PMAIP1, TP53, THBS1
Colorectal cancer	4.5E-5	113.763	CDKN1A, MAPK8, SMAD4, BCL2L11, CCND1, MYC, PMAIP1, RAC1, TP53, EGFR
Pancreatic cancer	7.2E-5	109.216	RB1, CDKN1A, MAPK8, SMAD4, CCND1, E2F3, RAC1, TP53, EGFR
FoxO signaling pathway	1.1E-5	107.143	SMAD4, CDKN1A, BNIP3, FOXO3, SOD2, ATG12, FOXO1, EGFR, CCNB1, MAPK8, BCL2L11, CCND1, EP300
Chronic myeloid leukemia	7.2E-5	106.631	RB1, CDKN1A, SMAD4, CCND1, MYC, E2F3, TP53, CRK, RUNX1
Non-small cell lung cancer	1.5E-4	99.7914	RB1, EML4, CDKN1A, CCND1, E2F3, FOXO3, TP53, EGFR
Human T-cell leukemia virus 1 infection	1.0E-5	87.4507	RB1, MAP3K3, CDKN1A, SMAD4, XIAP, TNFRSF13C, ETS1, ICAM1, CCNA2, PPP3CB, MAPK8, XPO1, CCND1, MYC, EP300, E2F3, TP53
Adherens junction	2.5E-4	85.2908	SMAD4, CTNND1, EP300, RAC1, PTPRF, ACTB, EGFR, ACTG1
Cellular senescence	6.2E-5	74.1732	RB1, CDKN1A, SERPINE1, FOXO3, ETS1, FOXO1, CCNA2, CCNB1, PPP3CB, CCND1, MYC, E2F3, TP53
Hepatocellular carcinoma	7.2E-5	67.4116	RB1, SMAD4, CDKN1A, FZD2, FZD6, ARID1A, ACTB, EGFR, ACTG1, CCND1, MYC, E2F3, TP53
Thyroid hormone signaling pathway	2.4E-4	65.2709	NOTCH1, CCND1, MYC, EP300, ATP2A2, TP53, HIF1A, ACTB, FOXO1, ACTG1
Hepatitis C	1.3E-4	62.6616	RB1, YWHAE, SOCS3, CDKN1A, CCND1, MYC, TRAF6, E2F3, TP53, YWHAZ, LDLR, EGFR
Hippo signaling pathway	1.5E-4	58.8637	YWHAE, SMAD1, SMAD4, PARD6B, FZD2, CCND1, MYC, SERPINE1, FZD6, YWHAZ, ACTB, ACTG1
Proteoglycans in cancer	9.0E-5	58.5155	CDKN1A, FZD2, PPP1R12A, FZD6, HIF1A, THBS1, ACTB, EGFR, ACTG1, CCND1, ERBB4, MYC, RAC1, TP53
Pathways in cancer	1.0E-5	55.6421	RB1, CDKN1A, NOTCH1, XIAP, HIF1A, ETS1, EGFR, FOXO1, GNAI2, RASGRP3, MAPK8, BCL2L11, CCND1, MYC, EP300, PMAIP1, E2F3, RAC1, SMAD4, FZD2, FZD6, RUNX1, EML4, SP1, TRAF6, TP53, CRK
Focal adhesion	2.5E-4	47.943	VAV3, PPP1R12A, XIAP, THBS2, THBS1, ACTB, EGFR, MYLK, ACTG1, MAPK8, CCND1, RAC1, CRK
MicroRNAs in cancer	1.3E-4	45.7302	CDKN1A, ABCC1, NOTCH1, THBS1, EGFR, SOCS1, BCL2L11, CCND1, MYC, STMN1, FSCN1, CYP1B1, EP300, E2F3, TP53, CRK, SOX4
